# Supplementary material for: ﻿A new species of Paracortina from a Vietnamese cave, with remarkable secondary sexual characters in males (Callipodida, Paracortinidae)
Source: Zookeys. 2023 Feb 23;1149:181–95. doi: 10.3897/zookeys.1149.99651 (PMC10193589; doi:10.3897/zookeys.1149.99651)
Supplement: XML Treatment for Paracortina kyrang [file zookeys.1149.99651-treatment1.xml]

<!DOCTYPE tp:taxon-treatment
  PUBLIC "-//TaxonX//DTD Taxonomic Treatment Publishing DTD v0 20100105//EN" "tax-treatment-NSO.dtd">
<tp:taxon-treatment xmlns:tp="http://www.plazi.org/taxpub"><tp:treatment-meta><kwd-group><label>Taxon classification</label><kwd>
                  <named-content content-type="kingdom">Animalia</named-content>
                </kwd><kwd>
                  <named-content content-type="order">Callipodida</named-content>
                </kwd><kwd>
                  <named-content content-type="family">Paracortinidae</named-content>
                </kwd></kwd-group><mixed-citation publication-type="journal"><person-group><name><surname>Nguyen</surname><given-names>Anh D.</given-names></name><name><surname>Stoev</surname><given-names>Pavel</given-names></name><name><surname>Nguyen</surname><given-names>Lien T. P.</given-names></name><name><surname>Vu</surname><given-names>Tam T.</given-names></name></person-group><article-title>﻿A new species of <italic><tp:taxon-name><tp:taxon-name-part taxon-name-part-type="genus" reg="Paracortina">Paracortina</tp:taxon-name-part></tp:taxon-name></italic> from a Vietnamese cave, with remarkable secondary sexual characters in males (<tp:taxon-name><tp:taxon-name-part taxon-name-part-type="order">Callipodida</tp:taxon-name-part></tp:taxon-name>, <tp:taxon-name><tp:taxon-name-part taxon-name-part-type="family">Paracortinidae</tp:taxon-name-part></tp:taxon-name>)</article-title><source>Zookeys</source><day>23</day><month>02</month><year>2023</year><volume>1149</volume><fpage>181</fpage><lpage>195</lpage><pub-id pub-id-type="doi">10.3897/zookeys.1149.99651</pub-id></mixed-citation></tp:treatment-meta><tp:nomenclature><label>﻿</label><tp:taxon-name>
                <object-id xmlns:xlink="http://www.w3.org/1999/xlink" content-type="arpha" xlink:type="simple">779EF539-627B-50EC-9FB9-30E0AFFD9B47</object-id>
                <tp:taxon-name-part taxon-name-part-type="genus" reg="Paracortina">Paracortina</tp:taxon-name-part>
                <tp:taxon-name-part taxon-name-part-type="species" reg="kyrang">kyrang</tp:taxon-name-part>
                <object-id xmlns:xlink="http://www.w3.org/1999/xlink" content-type="zoobank" xlink:type="simple">https://zoobank.org/22146F0D-BFA6-4F91-84B5-CEB60238183D</object-id>
              </tp:taxon-name><tp:taxon-status xmlns:xlink="http://www.w3.org/1999/xlink" xlink:type="simple">sp. nov.</tp:taxon-status><xref ref-type="fig" rid="F1">Figs 1</xref><xref ref-type="fig" rid="F2">, 2</xref><xref ref-type="fig" rid="F3">, 3</xref><xref ref-type="fig" rid="F4">, 4</xref><xref ref-type="fig" rid="F5">, 5</xref><xref ref-type="fig" rid="F6">, 6</xref><xref ref-type="fig" rid="F7">, 7</xref></tp:nomenclature><tp:treatment-sec sec-type="material" id="SECID0EANAC"><title>Material examined.</title><p><bold><italic>Holotype.</italic></bold> 1 male (<bold><abbrev xmlns:xlink="http://www.w3.org/1999/xlink" xlink:title="Institute of Ecology and Biological Resources" id="ABBRID0EMNAC" xlink:type="simple">IEBR</abbrev>-Myr 921</bold>) Cao Bang Province, Quang Hoa District, Quoc Toan commune, Ky Rang Cave, 2.xi.2021, leg. Anh D. Nguyen.</p><p><bold><italic>Paratypes.</italic></bold> 1 female, 1 juvenile (<bold><abbrev xmlns:xlink="http://www.w3.org/1999/xlink" xlink:title="Institute of Ecology and Biological Resources" id="ABBRID0EZNAC" xlink:type="simple">IEBR</abbrev>-Myr 932</bold>), 1 female (<bold><abbrev xmlns:xlink="http://www.w3.org/1999/xlink" xlink:title="Institute of Ecology and Biological Resources" id="ABBRID0E6NAC" xlink:type="simple">IEBR</abbrev>-Myr 935</bold>) same locality, but 17.iii.2022, leg. Anh D. Nguyen &amp; D.D. Nguyen.</p><p><bold><italic>Non-types.</italic></bold> 1 male, 1 male juvenile, 1 female juvenile (<bold><abbrev xmlns:xlink="http://www.w3.org/1999/xlink" xlink:title="Institute of Ecology and Biological Resources" id="ABBRID0EMOAC" xlink:type="simple">IEBR</abbrev>-Myr 954</bold>), same locality, but 16.x.2018, leg. Alexandre Faille.</p></tp:treatment-sec><tp:treatment-sec sec-type="diagnosis" id="SECID0EROAC"><title>Diagnosis.</title><p>The new species is well distinguished from all congeners by the strongly modified head in males bearing a unique apically bent projection. Body composed of 68–74 pleurotergites +telson, eyes reduced, composed of 19 or 20 ommatidia in two or three rows. Gonocoxa with an anterior long spiniform process (<bold>a</bold>), as long as ca 80% of telopodite stem, and a rather slender, much shorter, cephalad process (<bold>b</bold>). Process <bold>a</bold> with a cephalad lobe distally, process <bold>b</bold> about 1/3 the length of telopodite. Telopodite with two long, clavate prefemoroidal processes (<bold><abbrev xmlns:xlink="http://www.w3.org/1999/xlink" xlink:title="prefemoroidal processes" id="ABBRID0EAPAC" xlink:type="simple">cp</abbrev></bold>), densely covered with long macrosetae apically. Telopodite long, slender, apically twisted laterad, with a distal, reverse, short spine. Distal part of telopodite rather sinuous, narrowed at the base, then smoothly widened at its top, to narrow sharply finally at the solenomere (<bold><abbrev xmlns:xlink="http://www.w3.org/1999/xlink" xlink:title="solenomere" id="ABBRID0EFPAC" xlink:type="simple">sl</abbrev></bold>) and parasolenomere (<bold><abbrev xmlns:xlink="http://www.w3.org/1999/xlink" xlink:title="parasolenomere" id="ABBRID0EKPAC" xlink:type="simple">ps</abbrev></bold>).</p><p>The new species can be keyed out into the first branch in Liu et al.’s (2015) key for identification of the species of <italic><tp:taxon-name><tp:taxon-name-part taxon-name-part-type="genus" reg="Paracortina">Paracortina</tp:taxon-name-part></tp:taxon-name></italic>, with the clustering species having a pair of prefemoroidal clavate processes (<bold><abbrev xmlns:xlink="http://www.w3.org/1999/xlink" xlink:title="prefemoroidal processes" id="ABBRID0EYPAC" xlink:type="simple">cp</abbrev></bold>) on the gonopods: <italic><tp:taxon-name><tp:taxon-name-part taxon-name-part-type="genus" reg="Paracortina">P.</tp:taxon-name-part><tp:taxon-name-part taxon-name-part-type="species" reg="thallina">thallina</tp:taxon-name-part></tp:taxon-name></italic>, <italic><tp:taxon-name><tp:taxon-name-part taxon-name-part-type="genus" reg="Paracortina">P.</tp:taxon-name-part><tp:taxon-name-part taxon-name-part-type="species" reg="stimula">stimula</tp:taxon-name-part></tp:taxon-name></italic>, <italic><tp:taxon-name><tp:taxon-name-part taxon-name-part-type="genus" reg="Paracortina">P.</tp:taxon-name-part><tp:taxon-name-part taxon-name-part-type="species" reg="leptoclada">leptoclada</tp:taxon-name-part></tp:taxon-name></italic>, <italic><tp:taxon-name><tp:taxon-name-part taxon-name-part-type="genus" reg="Paracortina">P.</tp:taxon-name-part><tp:taxon-name-part taxon-name-part-type="species" reg="voluta">voluta</tp:taxon-name-part></tp:taxon-name></italic>, <italic><tp:taxon-name><tp:taxon-name-part taxon-name-part-type="genus" reg="Paracortina">P.</tp:taxon-name-part><tp:taxon-name-part taxon-name-part-type="species" reg="serrata">serrata</tp:taxon-name-part></tp:taxon-name></italic>, <italic><tp:taxon-name><tp:taxon-name-part taxon-name-part-type="genus" reg="Paracortina">P.</tp:taxon-name-part><tp:taxon-name-part taxon-name-part-type="species" reg="viriosa">viriosa</tp:taxon-name-part></tp:taxon-name></italic>, and <italic><tp:taxon-name><tp:taxon-name-part taxon-name-part-type="genus" reg="Paracortina">P.</tp:taxon-name-part><tp:taxon-name-part taxon-name-part-type="species" reg="carinata">carinata</tp:taxon-name-part></tp:taxon-name></italic> (all from southern China).</p></tp:treatment-sec><tp:treatment-sec sec-type="etymology" id="SECID0EKCAE"><title>Etymology.</title><p>The species epithet “<italic>kyrang</italic>” is a noun in apposition for the type locality, Ky Rang Cave.</p></tp:treatment-sec><tp:treatment-sec sec-type="description" id="SECID0ESCAE"><title>Description.</title><p><bold><italic>Male holotype</italic></bold>: Length about 42 mm, width and height of midbody <abbrev xmlns:xlink="http://www.w3.org/1999/xlink" xlink:title="pleurotergite" id="ABBRID0E4CAE" xlink:type="simple">PT</abbrev> 2.3 mm and 2.2 mm, respectively; 68 <abbrev xmlns:xlink="http://www.w3.org/1999/xlink" xlink:title="pleurotergite" id="ABBRID0EBDAE" xlink:type="simple">PT</abbrev>+ telson.</p><p><bold><italic>Colour</italic></bold>: living specimens greenish white (Fig. <xref ref-type="fig" rid="F1">1C, D</xref>). Ethanol preserved specimens: generally white-yellowish; posterior part of metazonites with a brown posterior margin; head, pleurotergites, antennae and telson white-yellowish; legs yellow-brownish.</p><fig id="F1" position="float" orientation="portrait"><object-id xmlns:xlink="http://www.w3.org/1999/xlink" content-type="doi" xlink:type="simple">10.3897/zookeys.1149.99651.figure1</object-id><object-id xmlns:xlink="http://www.w3.org/1999/xlink" content-type="arpha" xlink:type="simple">4FCCD6B9-6B66-53BE-8BEE-DAFFA847C46A</object-id><label>Figure 1.</label><caption><p><italic><tp:taxon-name><tp:taxon-name-part taxon-name-part-type="genus" reg="Paracortina">Paracortina</tp:taxon-name-part><tp:taxon-name-part taxon-name-part-type="species" reg="kyrang">kyrang</tp:taxon-name-part></tp:taxon-name></italic> sp. nov. <bold>A</bold> entrance of Ky Rang Cave <bold>B</bold> habitat of the species <bold>B, C</bold> habitus, <italic>in situ</italic>. Images not to scale.</p></caption><graphic xmlns:xlink="http://www.w3.org/1999/xlink" xlink:href="zookeys-1149-181_article-99651__-g001.jpg" position="float" orientation="portrait" xlink:type="simple" id="oo_814458.jpg"><uri content-type="original_file" xlink:type="simple">https://binary.pensoft.net/fig/814458</uri></graphic></fig><p><bold><italic>Head</italic></bold> (Figs <xref ref-type="fig" rid="F2">2A–C</xref>, <xref ref-type="fig" rid="F3">3A</xref>) highly modified; frons considerably elongated in large projection (<bold><abbrev xmlns:xlink="http://www.w3.org/1999/xlink" xlink:title="large projection" id="ABBRID0EAFAE" xlink:type="simple">lp</abbrev></bold>), which is curved at its end; forehead and vertex concave.</p><fig id="F2" position="float" orientation="portrait"><object-id xmlns:xlink="http://www.w3.org/1999/xlink" content-type="doi" xlink:type="simple">10.3897/zookeys.1149.99651.figure2</object-id><object-id xmlns:xlink="http://www.w3.org/1999/xlink" content-type="arpha" xlink:type="simple">4AB94578-3323-598B-9999-2EC7B7D1B13C</object-id><label>Figure 2.</label><caption><p><italic><tp:taxon-name><tp:taxon-name-part taxon-name-part-type="genus" reg="Paracortina">Paracortina</tp:taxon-name-part><tp:taxon-name-part taxon-name-part-type="species" reg="kyrang">kyrang</tp:taxon-name-part></tp:taxon-name></italic> sp. nov., holotype <bold>A</bold> anterior body in ventral view <bold>B</bold> anterior body in lateral view <bold>C</bold> head in dorsal view <bold>D</bold> segments 6–12 in dorsal view. Abbreviation: <abbrev xmlns:xlink="http://www.w3.org/1999/xlink" xlink:title="large projection" id="ABBRID0E6FAE" xlink:type="simple">lp</abbrev> = a large projection on head.</p></caption><graphic xmlns:xlink="http://www.w3.org/1999/xlink" xlink:href="zookeys-1149-181_article-99651__-g002.jpg" position="float" orientation="portrait" xlink:type="simple" id="oo_814459.jpg"><uri content-type="original_file" xlink:type="simple">https://binary.pensoft.net/fig/814459</uri></graphic></fig><fig id="F3" position="float" orientation="portrait"><object-id xmlns:xlink="http://www.w3.org/1999/xlink" content-type="doi" xlink:type="simple">10.3897/zookeys.1149.99651.figure3</object-id><object-id xmlns:xlink="http://www.w3.org/1999/xlink" content-type="arpha" xlink:type="simple">992D29D6-C3EB-5C64-B44A-9D1CEE06BF2E</object-id><label>Figure 3.</label><caption><p><italic><tp:taxon-name><tp:taxon-name-part taxon-name-part-type="genus" reg="Paracortina">Paracortina</tp:taxon-name-part><tp:taxon-name-part taxon-name-part-type="species" reg="kyrang">kyrang</tp:taxon-name-part></tp:taxon-name></italic> sp. nov., holotype <bold>A</bold> anterior part of body in lateral view <bold>B</bold> posterior part of body in dorsal view <bold>C</bold> telson in dorsal view <bold>D</bold> hypoproct, paraprocts, and epiproct in ventral view. Abbreviations: <abbrev xmlns:xlink="http://www.w3.org/1999/xlink" xlink:title="Epiproct" id="ABBRID0EDHAE" xlink:type="simple">ep</abbrev> = epiproct; <abbrev xmlns:xlink="http://www.w3.org/1999/xlink" xlink:title="Paraprocts" id="ABBRID0EHHAE" xlink:type="simple">pp</abbrev> = paraproct; <abbrev xmlns:xlink="http://www.w3.org/1999/xlink" xlink:title="Hypoproct" id="ABBRID0ELHAE" xlink:type="simple">hp</abbrev> = hypoproct.</p></caption><graphic xmlns:xlink="http://www.w3.org/1999/xlink" xlink:href="zookeys-1149-181_article-99651__-g003.jpg" position="float" orientation="portrait" xlink:type="simple" id="oo_814461.jpg"><uri content-type="original_file" xlink:type="simple">https://binary.pensoft.net/fig/814461</uri></graphic></fig><p><bold><italic>Antennae</italic></bold> (Figs <xref ref-type="fig" rid="F2">2A</xref>, <xref ref-type="fig" rid="F3">3A</xref>, <xref ref-type="fig" rid="F4">4B</xref>) extremely long, extending beyond the posterior edge of <abbrev xmlns:xlink="http://www.w3.org/1999/xlink" xlink:title="pleurotergite" id="ABBRID0EHIAE" xlink:type="simple">PT</abbrev> 9 when folded backwards; ratio antenna/body length about 1/7; all antennomeres white; length of antennomeres: 1: 0.21 mm, 2: 1.27 mm, 3: 1.26 mm, 4: 1.26 mm, 5: 1.21 mm, 6: 0.67 mm, 7: 0.23 mm; tip of antennomere 7 with four cones protruding well beyond the edge. Eyes (Fig. <xref ref-type="fig" rid="F2">2B, C</xref>) black, well delineated, composed of 19 ommatidia in three horizontal rows (9+3+7). Tömösváry’s organ about three times larger than the adjacent ommatidium, placed between the eye and the base of antenna (Fig. <xref ref-type="fig" rid="F2">2B</xref>).</p><p>Width of <abbrev xmlns:xlink="http://www.w3.org/1999/xlink" xlink:title="pleurotergite" id="ABBRID0EVIAE" xlink:type="simple">PT</abbrev>: 6&gt;7&gt;&gt;8–14&gt;4&gt;3&gt;2&gt;1. <abbrev xmlns:xlink="http://www.w3.org/1999/xlink" xlink:title="pleurotergite" id="ABBRID0EZIAE" xlink:type="simple">PT</abbrev> slightly broader than high; height of 10<sup>th</sup><abbrev xmlns:xlink="http://www.w3.org/1999/xlink" xlink:title="pleurotergite" id="ABBRID0E6IAE" xlink:type="simple">PT</abbrev>: 2.19 mm, width 2.32 mm.</p><p><bold><italic>Collum</italic></bold> (Fig. <xref ref-type="fig" rid="F2">2B, C</xref>) much narrower than head; pleurotergites 6 and 7 in males strongly enlarged (Figs <xref ref-type="fig" rid="F2">2D</xref>, <xref ref-type="fig" rid="F3">3A</xref>). Crests on collum (Fig. <xref ref-type="fig" rid="F2">2C</xref>) moderately expressed mostly in the posterior part of the segment. Complete crests series appearing from PT2 onwards. Above ozopores, midbody <abbrev xmlns:xlink="http://www.w3.org/1999/xlink" xlink:title="pleurotergite" id="ABBRID0E1JAE" xlink:type="simple">PT</abbrev> with 3+3 primary crests and with 3+3 secondary short crests between primary crests (Figs <xref ref-type="fig" rid="F2">2D</xref>, <xref ref-type="fig" rid="F3">3B</xref>); 3<sup>rd</sup> primary crest strongly enlarged, other primary crests flattened, almost equally broad along the metazonal length; only secondary crests shorter and slightly narrowed posteriorly. Ozopores lying on primary crest 3, visible from sixth to last but two <abbrev xmlns:xlink="http://www.w3.org/1999/xlink" xlink:title="pleurotergite" id="ABBRID0EIKAE" xlink:type="simple">PT</abbrev> (Figs <xref ref-type="fig" rid="F2">2D</xref>, <xref ref-type="fig" rid="F3">3B</xref>).</p><p>Below ozopores, midbody <abbrev xmlns:xlink="http://www.w3.org/1999/xlink" xlink:title="pleurotergite" id="ABBRID0EWKAE" xlink:type="simple">PT</abbrev> with 2+2 primary crests and 2+2 shorter and thinner secondary crests between primary crests, and 8–10 lower crests down to ventral pleurotergal edge (Fig. <xref ref-type="fig" rid="F3">3A</xref>).</p><p>Midbody pleurotergal setae 5+5, located at caudal edges of primary crests (Figs <xref ref-type="fig" rid="F2">2D</xref>, <xref ref-type="fig" rid="F3">3A</xref>); setal pattern as in below (Chaetotaxy). Axial line rather distinct.</p><p><bold><italic>Epiproct</italic></bold> (<bold><abbrev xmlns:xlink="http://www.w3.org/1999/xlink" xlink:title="Epiproct" id="ABBRID0EQLAE" xlink:type="simple">ep</abbrev></bold>) (Fig. <xref ref-type="fig" rid="F3">3B–D</xref>) simple, with 7+7 anterior and 4+4 posterior setiferous knobs in transverse rows. Hypoproct (<bold><abbrev xmlns:xlink="http://www.w3.org/1999/xlink" xlink:title="Hypoproct" id="ABBRID0EZLAE" xlink:type="simple">hp</abbrev></bold>) (Fig. <xref ref-type="fig" rid="F4">4D</xref>) tripartite, medial sclerite largest, subtrapeziform, bearing two paramedian macrosetae; each lateral sclerite with a single macroseta born on a large tubercle. Paraprocts (<bold><abbrev xmlns:xlink="http://www.w3.org/1999/xlink" xlink:title="Paraprocts" id="ABBRID0ECMAE" xlink:type="simple">pp</abbrev></bold>) (= anal valves) (Fig. <xref ref-type="fig" rid="F4">4D</xref>) smooth, each divided into a small upper and large lower sclerites, both with a pair of macrosetae. Spinnerets long and slender, ending with a long seta each. All setae on telson brown, contrasting with the yellowish background.</p><fig id="F4" position="float" orientation="portrait"><object-id xmlns:xlink="http://www.w3.org/1999/xlink" content-type="doi" xlink:type="simple">10.3897/zookeys.1149.99651.figure4</object-id><object-id xmlns:xlink="http://www.w3.org/1999/xlink" content-type="arpha" xlink:type="simple">C7BEA6D8-C694-566A-965B-7A2F4847A5EF</object-id><label>Figure 4.</label><caption><p><italic><tp:taxon-name><tp:taxon-name-part taxon-name-part-type="genus" reg="Paracortina">Paracortina</tp:taxon-name-part><tp:taxon-name-part taxon-name-part-type="species" reg="kyrang">kyrang</tp:taxon-name-part></tp:taxon-name></italic> sp. nov., holotype <bold>A</bold> right antenna <bold>B</bold> legs 4 and 5 in posterior view <bold>C</bold> gonopores in ventral view <bold>D</bold> female paratype (<abbrev xmlns:xlink="http://www.w3.org/1999/xlink" xlink:title="Institute of Ecology and Biological Resources" id="ABBRID0EFNAE" xlink:type="simple">IEBR</abbrev>-Myr 932), cyphopods in subposterior view.</p></caption><graphic xmlns:xlink="http://www.w3.org/1999/xlink" xlink:href="zookeys-1149-181_article-99651__-g004.jpg" position="float" orientation="portrait" xlink:type="simple" id="oo_814462.jpg"><uri content-type="original_file" xlink:type="simple">https://binary.pensoft.net/fig/814462</uri></graphic></fig><p>Male leg-pairs 1 and 2 much shorter, with strong setae on ventral side of femorite and tibia, leg-pair 3 slightly shorter than following legs. Tarsi 1–3 1-segmented, and from tarsus 4 to ultimate pair 2-segmented; tarsal pads large until leg 26, then gradually thinner and eventually absent on subsequent legs. All legs ending with a rather slender, long, curved claw. Coxal sacs present from legs 3–26 (<abbrev xmlns:xlink="http://www.w3.org/1999/xlink" xlink:title="pleurotergite" id="ABBRID0EQNAE" xlink:type="simple">PT</abbrev> 16). Only coxae and tibia finely micropapillate ventrally (Fig. <xref ref-type="fig" rid="F4">4B</xref>).</p><p>Coxa 2 with a small anterior process and a posterior gonopore, the latter placed on a small cone (Fig. <xref ref-type="fig" rid="F4">4C</xref>). Coxa 6 normal, without processes or modifications. Coxa 7 (Fig. <xref ref-type="fig" rid="F6">6A, B</xref>) with a short tubercle (<abbrev xmlns:xlink="http://www.w3.org/1999/xlink" xlink:title="short tubercle" id="ABBRID0ECOAE" xlink:type="simple">st</abbrev>), and a very strong, rounded anterior process (<bold><abbrev xmlns:xlink="http://www.w3.org/1999/xlink" xlink:title="rounded anterior process" id="ABBRID0EIOAE" xlink:type="simple">rap</abbrev></bold>). Coxae of the remaining legs normal.</p><p><bold>Chaetotaxy</bold>:</p><table-wrap position="anchor" orientation="portrait"><table id="TID0EBFAC" rules="all"><tbody><tr><td rowspan="1" colspan="1"/><td rowspan="1" colspan="1">
                        <bold>Anterior setae</bold>
                      </td><td rowspan="1" colspan="1">
                        <bold>Posterior setae</bold>
                      </td></tr><tr><td rowspan="1" colspan="1">Collum</td><td rowspan="1" colspan="1">4+4</td><td rowspan="1" colspan="1">2+2</td></tr><tr><td rowspan="1" colspan="1">PT2</td><td rowspan="1" colspan="1">5+5</td><td rowspan="1" colspan="1">broken</td></tr><tr><td rowspan="1" colspan="1">PT3</td><td rowspan="1" colspan="1">5+5</td><td rowspan="1" colspan="1">broken</td></tr><tr><td rowspan="1" colspan="1">PT4</td><td rowspan="1" colspan="1">broken</td><td rowspan="1" colspan="1">5+5</td></tr><tr><td rowspan="1" colspan="1">PT5</td><td rowspan="1" colspan="1">broken</td><td rowspan="1" colspan="1">5+5</td></tr><tr><td rowspan="1" colspan="1">PT6-penultimate <abbrev xmlns:xlink="http://www.w3.org/1999/xlink" xlink:title="pleurotergite" id="ABBRID0E5QAE" xlink:type="simple">PT</abbrev></td><td rowspan="1" colspan="1"/><td rowspan="1" colspan="1">5+5 (rarely 6+5)</td></tr></tbody></table></table-wrap><p>Gonopods (Figs <xref ref-type="fig" rid="F6">6C, D</xref>, <xref ref-type="fig" rid="F7">7</xref>) yellow-brownish, some parts dark brown to black (seminal groove, solenomere, basal part of coxal process <bold>a</bold>). Gonopods protruding well beyond the gonocoel, stems of telopodites long, thin, subparallel, and diverging, pointing posteriad (Fig. <xref ref-type="fig" rid="F6">6C, D</xref>). Coxa with an anterior long spiniform process (<bold>a</bold>), and a rather slender, much shorter, posterior process (<bold>b</bold>) (Fig. <xref ref-type="fig" rid="F6">6C</xref>). Process <bold>a</bold> as long as ca 80% of telopodite stem, with a lobe distally while process <bold>b</bold> about 1/3 the length of telopodite. Telopodite (<abbrev xmlns:xlink="http://www.w3.org/1999/xlink" xlink:title="Telopodite" id="ABBRID0EDSAE" xlink:type="simple">te</abbrev>) with two long, clavate prefemoroidal processes (<bold><abbrev xmlns:xlink="http://www.w3.org/1999/xlink" xlink:title="prefemoroidal processes" id="ABBRID0EJSAE" xlink:type="simple">cp</abbrev></bold>), densely covered with long macrosetae apically. Telopodite long, slender, apically twisted laterad, with a distomesal, reverse, short spine (<bold><abbrev xmlns:xlink="http://www.w3.org/1999/xlink" xlink:title="short spine" id="ABBRID0EOSAE" xlink:type="simple">sp</abbrev></bold>) (Figs <xref ref-type="fig" rid="F6">6C</xref>, <xref ref-type="fig" rid="F7">7A, B</xref>). Distal part of telopodite rather sinuous, narrowed at the base, then smoothly widened at its top, to narrow sharply finally at the solenomere (<bold><abbrev xmlns:xlink="http://www.w3.org/1999/xlink" xlink:title="solenomere" id="ABBRID0E2SAE" xlink:type="simple">sl</abbrev></bold>) and parasolenomere (<bold><abbrev xmlns:xlink="http://www.w3.org/1999/xlink" xlink:title="parasolenomere" id="ABBRID0EATAE" xlink:type="simple">ps</abbrev></bold>) (Fig. <xref ref-type="fig" rid="F7">7D</xref>). The seminal groove (<abbrev xmlns:xlink="http://www.w3.org/1999/xlink" xlink:title="seminal groove" id="ABBRID0EITAE" xlink:type="simple">sg</abbrev>) terminating in the solenomere (Fig. <xref ref-type="fig" rid="F7">7D</xref>).</p><fig id="F5" position="float" orientation="portrait"><object-id xmlns:xlink="http://www.w3.org/1999/xlink" content-type="doi" xlink:type="simple">10.3897/zookeys.1149.99651.figure5</object-id><object-id xmlns:xlink="http://www.w3.org/1999/xlink" content-type="arpha" xlink:type="simple">688F9A24-F86F-55E8-A407-66B8E15F71F9</object-id><label>Figure 5.</label><caption><p><italic><tp:taxon-name><tp:taxon-name-part taxon-name-part-type="genus" reg="Paracortina">Paracortina</tp:taxon-name-part><tp:taxon-name-part taxon-name-part-type="species" reg="kyrang">kyrang</tp:taxon-name-part></tp:taxon-name></italic> sp. nov., female paratype (<abbrev xmlns:xlink="http://www.w3.org/1999/xlink" xlink:title="Institute of Ecology and Biological Resources" id="ABBRID0EEUAE" xlink:type="simple">IEBR</abbrev>-Myr 935) <bold>A</bold> head in ventral view <bold>B</bold> anterior body in lateral view <bold>C</bold> anterior body in subdorsal view <bold>D</bold> cyphopods in ventral view.</p></caption><graphic xmlns:xlink="http://www.w3.org/1999/xlink" xlink:href="zookeys-1149-181_article-99651__-g005.jpg" position="float" orientation="portrait" xlink:type="simple" id="oo_814463.jpg"><uri content-type="original_file" xlink:type="simple">https://binary.pensoft.net/fig/814463</uri></graphic></fig><fig id="F6" position="float" orientation="portrait"><object-id xmlns:xlink="http://www.w3.org/1999/xlink" content-type="doi" xlink:type="simple">10.3897/zookeys.1149.99651.figure6</object-id><object-id xmlns:xlink="http://www.w3.org/1999/xlink" content-type="arpha" xlink:type="simple">F411831E-7F8B-5B3E-8596-EE417BCF00CF</object-id><label>Figure 6.</label><caption><p><italic><tp:taxon-name><tp:taxon-name-part taxon-name-part-type="genus" reg="Paracortina">Paracortina</tp:taxon-name-part><tp:taxon-name-part taxon-name-part-type="species" reg="kyrang">kyrang</tp:taxon-name-part></tp:taxon-name></italic> sp. nov., holotype <bold>A</bold> leg 7 in posterior view <bold>B</bold> leg 7 in anterior view <bold>C</bold> gonopods in posterior view <bold>D</bold> gonopods in anterior view. Abbreviations: <abbrev xmlns:xlink="http://www.w3.org/1999/xlink" xlink:title="short tubercle" id="ABBRID0EQVAE" xlink:type="simple">st</abbrev> = short tubercle; <abbrev xmlns:xlink="http://www.w3.org/1999/xlink" xlink:title="rounded anterior process" id="ABBRID0EUVAE" xlink:type="simple">rap</abbrev> = rounded anterior process; a = coxal process a; b = coxal process b; <abbrev xmlns:xlink="http://www.w3.org/1999/xlink" xlink:title="Telopodite" id="ABBRID0EYVAE" xlink:type="simple">te</abbrev> = telopodite; <abbrev xmlns:xlink="http://www.w3.org/1999/xlink" xlink:title="prefemoroidal processes" id="ABBRID0E3VAE" xlink:type="simple">cp</abbrev> = clavate prefemoroidal processes; <abbrev xmlns:xlink="http://www.w3.org/1999/xlink" xlink:title="short spine" id="ABBRID0EAWAE" xlink:type="simple">sp</abbrev> = distomesal spine on telopodite; <abbrev xmlns:xlink="http://www.w3.org/1999/xlink" xlink:title="solenomere" id="ABBRID0EEWAE" xlink:type="simple">sl</abbrev> = solenomere.</p></caption><graphic xmlns:xlink="http://www.w3.org/1999/xlink" xlink:href="zookeys-1149-181_article-99651__-g006.jpg" position="float" orientation="portrait" xlink:type="simple" id="oo_814464.jpg"><uri content-type="original_file" xlink:type="simple">https://binary.pensoft.net/fig/814464</uri></graphic></fig><fig id="F7" position="float" orientation="portrait"><object-id xmlns:xlink="http://www.w3.org/1999/xlink" content-type="doi" xlink:type="simple">10.3897/zookeys.1149.99651.figure7</object-id><object-id xmlns:xlink="http://www.w3.org/1999/xlink" content-type="arpha" xlink:type="simple">2B3F3AED-318D-58D7-AD71-817443FA242B</object-id><label>Figure 7.</label><caption><p><italic><tp:taxon-name><tp:taxon-name-part taxon-name-part-type="genus" reg="Paracortina">Paracortina</tp:taxon-name-part><tp:taxon-name-part taxon-name-part-type="species" reg="kyrang">kyrang</tp:taxon-name-part></tp:taxon-name></italic> sp. nov., holotype <bold>A</bold> right gonopod in lateral view <bold>B</bold> right gonopod in ventral view <bold>C</bold> right gonopod in mesal view <bold>D</bold> solenomere in ventral view. Abbreviations: a = coxal process a; <abbrev xmlns:xlink="http://www.w3.org/1999/xlink" xlink:title="Telopodite" id="ABBRID0EIXAE" xlink:type="simple">te</abbrev> = telopodite; <abbrev xmlns:xlink="http://www.w3.org/1999/xlink" xlink:title="prefemoroidal processes" id="ABBRID0EMXAE" xlink:type="simple">cp</abbrev> = clavate prefemoroidal processes; <abbrev xmlns:xlink="http://www.w3.org/1999/xlink" xlink:title="short spine" id="ABBRID0EQXAE" xlink:type="simple">sp</abbrev> = distomesal spine on telopodite; <abbrev xmlns:xlink="http://www.w3.org/1999/xlink" xlink:title="seminal groove" id="ABBRID0EUXAE" xlink:type="simple">sg</abbrev> = seminal groove; <abbrev xmlns:xlink="http://www.w3.org/1999/xlink" xlink:title="solenomere" id="ABBRID0EYXAE" xlink:type="simple">sl</abbrev> = solenomere; <abbrev xmlns:xlink="http://www.w3.org/1999/xlink" xlink:title="parasolenomere" id="ABBRID0E3XAE" xlink:type="simple">ps</abbrev> = parasolenomere.</p></caption><graphic xmlns:xlink="http://www.w3.org/1999/xlink" xlink:href="zookeys-1149-181_article-99651__-g007.jpg" position="float" orientation="portrait" xlink:type="simple" id="oo_814465.jpg"><uri content-type="original_file" xlink:type="simple">https://binary.pensoft.net/fig/814465</uri></graphic></fig><p><bold>Females.</bold> Head unmodified (Fig. <xref ref-type="fig" rid="F5">5A–C</xref>). Length about 54.7 mm. The 10<sup>th</sup><abbrev xmlns:xlink="http://www.w3.org/1999/xlink" xlink:title="pleurotergite" id="ABBRID0EPYAE" xlink:type="simple">PT</abbrev> ca 2.62 mm wide and 2.36 mm high; 68–74 <abbrev xmlns:xlink="http://www.w3.org/1999/xlink" xlink:title="pleurotergite" id="ABBRID0ETYAE" xlink:type="simple">PT</abbrev> + telson. Second leg-pair unmodified. Leg-pairs 1–3 with tarsal brushes. Cyphopods small, densely setose, bilobed (Figs <xref ref-type="fig" rid="F4">4D</xref>, <xref ref-type="fig" rid="F5">5A, D</xref>). Coxae 7 normal, without processes.</p></tp:treatment-sec><tp:treatment-sec sec-type="DNA barcode" id="SECID0E6YAE"><title>DNA barcode.</title><p>The new species has a close genetic identity with <italic><tp:taxon-name><tp:taxon-name-part taxon-name-part-type="genus" reg="Tetracion">Tetracion</tp:taxon-name-part><tp:taxon-name-part taxon-name-part-type="species" reg="jonesi">jonesi</tp:taxon-name-part></tp:taxon-name></italic> Hoffman, 1956 (<tp:taxon-name><tp:taxon-name-part taxon-name-part-type="family">Abacionidae</tp:taxon-name-part></tp:taxon-name>) from 77.74% to 78.25%.</p></tp:treatment-sec><tp:treatment-sec sec-type="Cave habitat" id="SECID0EVZAE"><title>Cave habitat.</title><p>Ky Rang Cave is located in close proximity to Thang Hen Lake in Cao Bang Province, northern Vietnam, at the altitude of 1,000 m a.s.l. The cave entrance is wide, but the only passage is blocked by an artificial door made by the local residents. Because of it, the semi-light part of the cave is missing, and, on entry, the cave is immediately dark (Fig. <xref ref-type="fig" rid="F1">1A</xref>). The cave is high (15–20 m), wide (15–20 m), and long (700–1,000 m). The floor is mainly wet with clay and there are some small pools (Fig. <xref ref-type="fig" rid="F1">1B</xref>). Several other millipede species were found in the cave, for example, <italic><tp:taxon-name><tp:taxon-name-part taxon-name-part-type="genus" reg="Hylomus">Hylomus</tp:taxon-name-part><tp:taxon-name-part taxon-name-part-type="species" reg="srisonchaii">srisonchaii</tp:taxon-name-part></tp:taxon-name></italic> Golovatch, 2019 and <italic><tp:taxon-name><tp:taxon-name-part taxon-name-part-type="genus" reg="Hyleoglomeris">Hyleoglomeris</tp:taxon-name-part><tp:taxon-name-part taxon-name-part-type="species" reg="alba">alba</tp:taxon-name-part></tp:taxon-name></italic> Kuroda, Nguyen &amp; Eguchi, 2022 (<xref ref-type="bibr" rid="B5">Golovatch 2019</xref>; <xref ref-type="bibr" rid="B7">Kuroda et al. 2022</xref>). The new species was found at a distance of 500 m from the entrance.</p></tp:treatment-sec><ref-list><ref id="B5"><mixed-citation xmlns:xlink="http://www.w3.org/1999/xlink" xlink:type="simple"><person-group><name name-style="western"><surname>Golovatch</surname><given-names>SI</given-names></name></person-group> (<year>2019</year>) <article-title>On several new or poorly-known Oriental <tp:taxon-name><tp:taxon-name-part taxon-name-part-type="family">Paradoxosomatidae</tp:taxon-name-part></tp:taxon-name> (<tp:taxon-name><tp:taxon-name-part taxon-name-part-type="class">Diplopoda</tp:taxon-name-part></tp:taxon-name>: <tp:taxon-name><tp:taxon-name-part taxon-name-part-type="order">Polydesmida</tp:taxon-name-part></tp:taxon-name>), XXVII.</article-title><source><tp:taxon-name><tp:taxon-name-part taxon-name-part-type="phylum">Arthropoda</tp:taxon-name-part></tp:taxon-name> Selecta</source><volume>28</volume>(<issue>4</issue>): <fpage>459</fpage>–<lpage>478</lpage>. <ext-link xlink:type="simple" ext-link-type="doi" xlink:href="10.15298/arthsel.28.4.01">https://doi.org/10.15298/arthsel.28.4.01</ext-link></mixed-citation></ref><ref id="B7"><mixed-citation xmlns:xlink="http://www.w3.org/1999/xlink" xlink:type="simple"><person-group><name name-style="western"><surname>Kuroda</surname><given-names>M</given-names></name><name name-style="western"><surname>Eguchi</surname><given-names>K</given-names></name><name name-style="western"><surname>Oguri</surname><given-names>E</given-names></name><name name-style="western"><surname>Nguyen</surname><given-names>AD</given-names></name></person-group> (<year>2022</year>) <article-title>Two new cave <italic><tp:taxon-name><tp:taxon-name-part taxon-name-part-type="genus">Hyleoglomeris</tp:taxon-name-part></tp:taxon-name></italic> species (<tp:taxon-name><tp:taxon-name-part taxon-name-part-type="order">Glomerida</tp:taxon-name-part></tp:taxon-name>, <tp:taxon-name><tp:taxon-name-part taxon-name-part-type="family">Glomeridae</tp:taxon-name-part></tp:taxon-name>) from northern Vietnam.</article-title><source>ZooKeys</source><volume>1108</volume>: <fpage>161</fpage>–<lpage>174</lpage>. <ext-link xlink:type="simple" ext-link-type="doi" xlink:href="10.3897/zookeys.1108.85423">https://doi.org/10.3897/zookeys.1108.85423</ext-link></mixed-citation></ref></ref-list></tp:taxon-treatment>
