# Supplementary material for: ﻿A new species of Paracortina from a Vietnamese cave, with remarkable secondary sexual characters in males (Callipodida, Paracortinidae)
Source: Zookeys. 2023 Feb 23;1149:181–95. doi: 10.3897/zookeys.1149.99651 (PMC10193589; doi:10.3897/zookeys.1149.99651)
Supplement: Supplementary material 1 — COI sequences of the new species [file zookeys-1149-181_article-99651__-s001.fas]

>Myr.932
GCCTGAGCTGCCATAGTAGGAACAGCATTAAGAATCTTAATTCGTTTAGAACTAGGACAA
CCAGGAAGACTTATTGGAGATGACCAAATCTATAATGTAATTGTAACTGCCCACGCCTTC
GTAATAATTTTTTTCATAGTTATACCAATTATAATTGGAGGATTTGGAAATTGACTAGTA
CCATTAATATTAGGAGCTCCAGATATAGCCTTCCCACGCCTTAATAATATAAGATTTTGA
CTTCTACCACCATCTTTCTTTCTACTATTAACTTCTTCAACCGTAGAAAAGGGTGTGGGT
ACAGGTTGAACAGTATACCCCCCACTAGCCAGAAACATTGCCCATTCTGGGCCTGCTGTA
GACATAGCAATTTTTTCTCTTCACTTAGCCGGAGCATCTTCCATCTTAGGTGCTATTAAC
TTTATTACTACTATTATTAATATACGATCTAGAGGAATATTATTCGAACGAATACCACTT
TTTGTATGATCAGTAAAATTGACAGCAATCTTATTACTTTTATCTCTACCAGTACTTGCA
GGAGCAATTACTATACTACTAACAGATCGTAATTTTAACACCTC
>Myr.935
GCCTGAGCTGCCATAGTAGGAACAGCATTAAGAATCTTAATTCGTTTAGAACTAGGACAA
CCAGGAAGACTTATTGGAGATGACCAAATCTATAATGTAATTGTAACTGCCCACGCCTTC
GTAATAATTTTTTTCATAGTTATACCAATTATAATTGGAGGATTTGGAAATTGACTAGTA
CCATTAATATTAGGAGCTCCAGATATAGCCTTCCCACGCCTTAATAATATAAGATTTTGA
CTTCTACCACCATCTTTCTTTCTACTATTAACTTCTTCAACCGTAGAAAAGGGTGTGGGT
ACAGGTTGAACAGTATACCCCCCACTAGCCAGAAACATTGCCCATTCTGGGCCTGCTGTA
GACATAGCAATTTTTTCTCTTCACTTAGCCGGAGCATCTTCCATCTTAGGTGCTATTAAC
TTTATTACTACTATTATTAATATACGATCTAGAGGAATATTATTCGAACGAATACCACTT
TTTGTATGATCAGTAAAATTGACAGCAATCTTATTACTTTTATCTCTACCAGTACTTGCA
GGAGCAATTACTATACTACTAACAGATCGTAATTTTAACACCTC
>Myr.921
GCCTGAGCTGCCATAGTAGGAACAGCATTAAGAATCTTAATTCGTTTAGAACTAGGACAA
CCAGGAAGACTTATTGGAGATGACCAAATCTATAATGTAATTGTAACTGCCCACGCCTTC
GTAATAATTTTTTTCATAGTTATACCAATTATAATTGGAGGATTTGGAAATTGACTAGTA
CCATTAATATTAGGAGCTCCAGATATAGCCTTCCCACGCCTTAATAATATAAGATTTTGA
CTTCTACCACCATCTTTCTTTCTACTATTAACTTCTTCAACCGTAGAAAAGGGTGTGGGT
ACAGGTTGAACAGTATACCCCCCACTAGCCAGAAACATTGCCCATTCTGGGCCTGCTGTA
GACATAGCAATTTTTTCTCTTCACTTAGCCGGAGCATCTTCCATCTTAGGTGCTATTAAC
TTTATTACTACTATTATTAATATACGATCTAGAGGAATATTATTCGAACGAATACCACTT
TTTGTATGATCAGTAAAATTGACAGCAATCTTATTACTTTTATCTCTACCAGTACTTGCA
GGAGCAATTACTATACTACTAACAGATCGTAATTTT--------
